# Supplementary material for: Risk factors for community-acquired Escherichia coli bacteraemia: a systematic review protocol
Source: Wellcome Open Res. 2018 Sep 19;3:117. [Version 1] doi: 10.12688/wellcomeopenres.14804.1 (PMC6758834; doi:10.12688/wellcomeopenres.14804.1)
Supplement: Supplementary file 2 [file wellcomeopenres-3-16132-s0001.tgz]

Archive with 1 entries (1 files):
- 478f22c1-c32d-447a-9ffc-9d9fe535f4fc_Supplementary_file_2.docx
